# Supplementary material for: Tet2 and Tet3 cooperate with B-lineage transcription factors to regulate DNA modification and chromatin accessibility
Source: eLife. 2016 Nov 21;5:e18290. doi: 10.7554/eLife.18290 (PMC5142813; doi:10.7554/eLife.18290)
Supplement: Supplementary file 2 — DOI: http://dx.doi.org/10.7554/eLife.18290.020 [file elife-18290-supp2.xlsx]

## Sheet: PU.1_WT_unique
WT unique PU.1 peaks
Chr	Start	End	Annotation	Distance to TSS	Nearest PromoterID	Entrez ID	Gene Name	Gene Description	Gene Type
chr3	32389596	32390237	intron (NM_001195074, intron 1 of 3)	975	NM_001195074	100502876	Kcnmb3	potassium large conductance calcium-activated channel, subfamily M, beta member 3	protein-coding
chr5	102397431	102397855	intron (NM_172882, intron 5 of 66)	101297	NM_172882	72145	Wdfy3	WD repeat and FYVE domain containing 3	protein-coding
chr5	102364847	102365351	intron (NM_172882, intron 14 of 66)	133841	NM_172882	72145	Wdfy3	WD repeat and FYVE domain containing 3	protein-coding
chr7	56783955	56784416	intron (NM_175272, intron 11 of 37)	108020	NM_001005232	13172	Dbx1	developing brain homeobox 1	protein-coding
chr7	89254049	89254533	Intergenic	39018	NR_045744	434205	Gm20744	predicted gene, 20744	ncRNA
chr10	92661089	92661520	intron (NM_146239, intron 1 of 16)	35774	NR_035452	100316689	Mir1931	microRNA 1931	ncRNA
chr11	115790971	115791573	intron (NM_130454, intron 2 of 18)	3534	NM_130454	170472	Recql5	RecQ protein-like 5	protein-coding
chr11	111679426	111679654	Intergenic	752062	NM_008425	16518	Kcnj2	potassium inwardly-rectifying channel, subfamily J, member 2	protein-coding
chr12	36396394	36396925	Intergenic	-16869	NR_045050	71581	9130015A21Rik	RIKEN cDNA 9130015A21 gene	ncRNA
chr12	103621389	103621941	intron (NM_001161365, intron 8 of 9)	56242	NM_011175	19141	Lgmn	legumain	protein-coding
chr12	43351744	43352174	Intergenic	-1139315	NM_001271709	16981	Lrrn3	leucine rich repeat protein 3, neuronal	protein-coding
chr15	80150286	80150794	intron (NM_001044308, intron 2 of 36)	32872	NM_001044308	239556	Cacna1i	calcium channel, voltage-dependent, alpha 1I subunit	protein-coding
chr16	32124333	32124960	Intergenic	24758	NM_025892	66994	Cep19	centrosomal protein 19	protein-coding
chr17	31890317	31890832	Intergenic	75698	NM_001278569	12954	Cryaa	crystallin, alpha A	protein-coding
chr17	66105260	66105561	intron (NM_133685, intron 1 of 6)	16682	NM_133685	106572	Rab31	RAB31, member RAS oncogene family	protein-coding
chr19	21658170	21658640	Intergenic	68876	NM_025423	66206	1110059E24Rik	RIKEN cDNA 1110059E24 gene	protein-coding
chr19	57696304	57696688	intron (NM_181415, intron 1 of 28)	10972	NM_181415	226255	Atrnl1	attractin like 1	protein-coding
chr19	58907382	58907931	intron (NM_175199, intron 1 of 11)	27818	NM_175199	73442	Hspa12a	heat shock protein 12A	protein-coding

## Sheet: PU.1_DKO_unique
Tet2/3 DKO unqiue PU.1 peaks
Chr	Start	End	Annotation	Distance to TSS	Nearest PromoterID	Entrez ID	Gene Name	Gene Description	Gene Type
chr2	149315854	149316314	Intergenic	85099	NM_021405	58214	Cst10	cystatin 10 (chondrocytes)	protein-coding
chr3	74707998	74708702	Intergenic	239295	NM_172515	213234	Zbbx	zinc finger, B-box domain containing	protein-coding
chr6	85319093	85319934	intron (NM_001003955, intron 1 of 5)	5115	NM_177466	52055	Rab11fip5	RAB11 family interacting protein 5 (class I)	protein-coding
chr12	30967325	30967913	intron (NM_172951, intron 6 of 16)	90621	NM_172951	268534	Sntg2	syntrophin, gamma 2	protein-coding
